# Supplementary material for: Using a Quantitative High-Throughput Screening Platform to Identify Molecular Targets and Compounds as Repurposing Candidates for Endometriosis
Source: Biomolecules. 2023 Jun 8;13(6):965. doi: 10.3390/biom13060965 (PMC10296532; doi:10.3390/biom13060965)
Supplement: Supplementary file 1 [file biomolecules-13-00965-s001.zip]

Archive with 1 entries (1 files):
- biomolecules-2337989-supplementary.pdf
